# Supplementary material for: Relationship Between Effective Dose, Alternative Metrics, and SSDE: Experiences with Two CT Dose-Monitoring Systems
Source: Diagnostics (Basel). 2025 Jun 28;15(13):1654. doi: 10.3390/diagnostics15131654 (PMC12249074; doi:10.3390/diagnostics15131654)
Supplement: Supplementary file 1 [file diagnostics-15-01654-s001.zip]

Archive with 1 entries (1 files):
- diagnostics-3651214-supplementary.pdf
